# Supplementary material for: Extreme Drought Affects Visitation and Seed Set in a Plant Species in the Central Chilean Andes Heavily Dependent on Hummingbird Pollination
Source: Plants (Basel). 2020 Nov 12;9(11):1553. doi: 10.3390/plants9111553 (PMC7697181; doi:10.3390/plants9111553)
Supplement: Supplementary file 1 [file plants-09-01553-s001.zip]

Archive with 2 entries (2 files):
- Arroyo et al. Supplementary Material Table S1.xlsx
- Arroyo et al. Supplementary Material Video S1.mp4
