# Supplementary material for: Extreme Drought Affects Visitation and Seed Set in a Plant Species in the Central Chilean Andes Heavily Dependent on Hummingbird Pollination
Source: Plants (Basel). 2020 Nov 12;9(11):1553. doi: 10.3390/plants9111553 (PMC7697181; doi:10.3390/plants9111553)
Supplement: Supplementary file 1 [file plants-09-01553-s001.zip › Arroyo et al. Supplementary Material Table S1.xlsx]

## Sheet: S2
S1. Data used to model the effect of several variables on visitation frequency to plots and flower-head visitation rates .
Year	Date	Plot No.	Hour (standard)	Wind speed (kph)	Could cover	Temperature (°C)	Relative humidity (%)	Standing crop nectar (µl)	Flower heads/plot	Visitation rate /plot	Humminbird bird visits/plot	Flower-heads/m2
2019	2020-02-18	1	7	3.85833	clear	10.5732	69.8745	0.178092	147	0.0748299	11	0.653333
2019	2020-02-18	2	7	3.85833	clear	10.5732	69.8745	0.178092	170	0.0705882	12	0.755556
2019	2020-02-18	3	7	3.85833	clear	10.5732	69.8745	0.178092	83	0.0120482	1	0.368889
2019	2020-02-18	4	7	3.85833	clear	10.5732	69.8745	0.178092	121	0.14876	18	0.537778
2019	2020-02-18	1	8	3.19091	clear	10.5817	68.7265	0.273859	147	0.0340136	5	0.653333
2019	2020-02-18	2	8	3.19091	clear	10.5817	68.7265	0.273859	170	0.164706	28	0.755556
2019	2020-02-18	3	8	3.19091	clear	10.5817	68.7265	0.273859	83	0.156627	13	0.368889
2019	2020-02-18	4	8	3.19091	clear	10.5817	68.7265	0.273859	121	0.0495868	6	0.537778
2019	2020-02-18	1	9	1.68333	clear	11.4692	66.9117	0.369625	147	0.265306	39	0.653333
2019	2020-02-18	2	9	1.68333	clear	11.4692	66.9117	0.369625	170	0.0647059	11	0.755556
2019	2020-02-18	3	9	1.68333	clear	11.4692	66.9117	0.369625	83	0.120482	10	0.368889
2019	2020-02-18	4	9	1.68333	clear	11.4692	66.9117	0.369625	121	0.280992	34	0.537778
2019	2020-02-18	1	10	6.10833	clear	14.2841	59.7158	0.317453	147	0.244898	36	0.653333
2019	2020-02-18	2	10	6.10833	clear	14.2841	59.7158	0.317453	170	0.141176	24	0.755556
2019	2020-02-18	3	10	6.10833	clear	14.2841	59.7158	0.317453	83	0.277108	23	0.368889
2019	2020-02-18	4	10	6.10833	clear	14.2841	59.7158	0.317453	121	0	0	0.537778
2019	2020-02-18	1	11	7.79167	clear	16.4136	52.846	0.265281	147	0.142857	21	0.653333
2019	2020-02-18	2	11	7.79167	clear	16.4136	52.846	0.265281	170	0.0411765	7	0.755556
2019	2020-02-18	3	11	7.79167	clear	16.4136	52.846	0.265281	83	0.192771	16	0.368889
2019	2020-02-18	4	11	7.79167	clear	16.4136	52.846	0.265281	121	0.404959	49	0.537778
2019	2020-02-18	1	12	5.63333	clear	17.1092	51.8928	0.169672	147	0.272109	40	0.653333
2019	2020-02-18	2	12	5.63333	clear	17.1092	51.8928	0.169672	170	0.0411765	7	0.755556
2019	2020-02-18	3	12	5.63333	clear	17.1092	51.8928	0.169672	83	0.216867	18	0.368889
2019	2020-02-18	4	12	5.63333	clear	17.1092	51.8928	0.169672	121	0	0	0.537778
2019	2020-02-18	1	13	8.21818	clear	18.0165	47.4149	0.0740625	147	0.00680272	1	0.653333
2019	2020-02-18	2	13	8.21818	clear	18.0165	47.4149	0.0740625	170	0.1	17	0.755556
2019	2020-02-18	3	13	8.21818	clear	18.0165	47.4149	0.0740625	83	0.253012	21	0.368889
2019	2020-02-18	4	13	8.21818	clear	18.0165	47.4149	0.0740625	121	0.107438	13	0.537778
2019	2020-02-18	1	14	9.25833	clear	18.2625	48.2908	0.130732	147	0.190476	28	0.653333
2019	2020-02-18	2	14	9.25833	clear	18.2625	48.2908	0.130732	170	0.0294118	5	0.755556
2019	2020-02-18	3	14	9.25833	clear	18.2625	48.2908	0.130732	83	0.0722892	6	0.368889
2019	2020-02-18	4	14	9.25833	clear	18.2625	48.2908	0.130732	121	0.190083	23	0.537778
2019	2020-02-18	1	15	11.8917	clear	18.5162	49.6126	0.187402	147	0.0204082	3	0.653333
2019	2020-02-18	2	15	11.8917	clear	18.5162	49.6126	0.187402	170	0.252941	43	0.755556
2019	2020-02-18	3	15	11.8917	clear	18.5162	49.6126	0.187402	83	0.421687	35	0.368889
2019	2020-02-18	4	15	11.8917	clear	18.5162	49.6126	0.187402	121	0.231405	28	0.537778
2019	2020-02-18	1	16	9.03333	partial	18.479	49.8016	0.158717	147	0.326531	48	0.653333
2019	2020-02-18	2	16	9.03333	partial	18.479	49.8016	0.158717	170	0.0294118	5	0.755556
2019	2020-02-18	3	16	9.03333	partial	18.479	49.8016	0.158717	83	0.108434	9	0.368889
2019	2020-02-18	4	16	9.03333	partial	18.479	49.8016	0.158717	121	0.438017	53	0.537778
2019	2020-02-18	1	17	6.70833	partial	17.7985	49.3598	0.130031	147	0.0408163	6	0.653333
2019	2020-02-18	2	17	6.70833	partial	17.7985	49.3598	0.130031	170	0.0941176	16	0.755556
2019	2020-02-18	3	17	6.70833	partial	17.7985	49.3598	0.130031	83	0.156627	13	0.368889
2019	2020-02-18	4	17	6.70833	partial	17.7985	49.3598	0.130031	121	0.165289	20	0.537778
2019	2020-02-18	1	18	3.93333	clear	16.9501	51.6328	0.130031	147	0.129252	19	0.653333
2019	2020-02-18	2	18	3.93333	clear	16.9501	51.6328	0.130031	170	0.4	68	0.755556
2019	2020-02-18	3	18	3.93333	clear	16.9501	51.6328	0.130031	83	0.590361	49	0.368889
2019	2020-02-18	4	18	3.93333	clear	16.9501	51.6328	0.130031	121	0.157025	19	0.537778
2019	2020-02-19	1	7	7.23333	clear	11.4041	57.9096	na	139	0.172662	24	0.617778
2019	2020-02-19	2	7	7.23333	clear	11.4041	57.9096	na	182	0.0384615	7	0.808889
2019	2020-02-19	3	7	7.23333	clear	11.4041	57.9096	na	95	0.189474	18	0.422222
2019	2020-02-19	4	7	7.23333	clear	11.4041	57.9096	na	117	0.102564	12	0.52
2019	2020-02-19	1	8	6.575	clear	11.213	61.9798	na	139	0	0	0.617778
2019	2020-02-19	2	8	6.575	clear	11.213	61.9798	na	182	0.214286	39	0.808889
2019	2020-02-19	3	8	6.575	clear	11.213	61.9798	na	95	0.0631579	6	0.422222
2019	2020-02-19	4	8	6.575	clear	11.213	61.9798	na	117	0.17094	20	0.52
2019	2020-02-19	1	9	3.83333	clear	12.7347	60.704	na	139	0.215827	30	0.617778
2019	2020-02-19	2	9	3.83333	clear	12.7347	60.704	na	182	0.115385	21	0.808889
2019	2020-02-19	3	9	3.83333	clear	12.7347	60.704	na	95	0.0736842	7	0.422222
2019	2020-02-19	4	9	3.83333	clear	12.7347	60.704	na	117	0.102564	12	0.52
2019	2020-02-19	1	10	4.76667	clear	15.3286	53.7787	na	139	0.0431655	6	0.617778
2019	2020-02-19	2	10	4.76667	clear	15.3286	53.7787	na	182	0.236264	43	0.808889
2019	2020-02-19	3	10	4.76667	clear	15.3286	53.7787	na	95	0.410526	39	0.422222
2019	2020-02-19	4	10	4.76667	clear	15.3286	53.7787	na	117	0.273504	32	0.52
2019	2020-02-19	1	11	7.30833	clear	16.665	47.9171	na	139	0.223022	31	0.617778
2019	2020-02-19	2	11	7.30833	clear	16.665	47.9171	na	182	0.0384615	7	0.808889
2019	2020-02-19	3	11	7.30833	clear	16.665	47.9171	na	95	0.189474	18	0.422222
2019	2020-02-19	4	11	7.30833	clear	16.665	47.9171	na	117	0.196581	23	0.52
2019	2020-02-19	1	12	7.68333	clear	17.6356	46.1207	na	139	0.151079	21	0.617778
2019	2020-02-19	2	12	7.68333	clear	17.6356	46.1207	na	182	0.0384615	7	0.808889
2019	2020-02-19	3	12	7.68333	clear	17.6356	46.1207	na	95	0.189474	18	0.422222
2019	2020-02-19	4	12	7.68333	clear	17.6356	46.1207	na	117	0.282051	33	0.52
2019	2020-02-19	1	13	7.58333	clear	18.0094	47.2134	na	139	0.345324	48	0.617778
2019	2020-02-19	2	13	7.58333	clear	18.0094	47.2134	na	182	0.241758	44	0.808889
2019	2020-02-19	3	13	7.58333	clear	18.0094	47.2134	na	95	0.210526	20	0.422222
2019	2020-02-19	4	13	7.58333	clear	18.0094	47.2134	na	117	0.042735	5	0.52
2019	2020-02-19	1	14	8.60833	clear	18.222	50.0171	na	139	0.057554	8	0.617778
2019	2020-02-19	2	14	8.60833	clear	18.222	50.0171	na	182	0.0714286	13	0.808889
2019	2020-02-19	3	14	8.60833	clear	18.222	50.0171	na	95	0.273684	26	0.422222
2019	2020-02-19	4	14	8.60833	clear	18.222	50.0171	na	117	0.17094	20	0.52
2019	2020-02-19	1	15	10.675	clear	18.6039	49.8094	na	139	0.00719424	1	0.617778
2019	2020-02-19	2	15	10.675	clear	18.6039	49.8094	na	182	0.0384615	7	0.808889
2019	2020-02-19	3	15	10.675	clear	18.6039	49.8094	na	95	0.557895	53	0.422222
2019	2020-02-19	4	15	10.675	clear	18.6039	49.8094	na	117	0.188034	22	0.52
2019	2020-02-19	1	16	8.75	partial	18.7617	50.5684	na	139	0.208633	29	0.617778
2019	2020-02-19	2	16	8.75	partial	18.7617	50.5684	na	182	0.0934066	17	0.808889
2019	2020-02-19	3	16	8.75	partial	18.7617	50.5684	na	95	0.242105	23	0.422222
2019	2020-02-19	4	16	8.75	partial	18.7617	50.5684	na	117	0.478632	56	0.52
2019	2020-02-19	1	17	7.575	partial	18.6065	49.8738	na	139	0.115108	16	0.617778
2019	2020-02-19	2	17	7.575	partial	18.6065	49.8738	na	182	0.181319	33	0.808889
2019	2020-02-19	3	17	7.575	partial	18.6065	49.8738	na	95	0.136842	13	0.422222
2019	2020-02-19	4	17	7.575	partial	18.6065	49.8738	na	117	0.102564	12	0.52
2019	2020-02-19	1	18	5.00833	clear	17.7977	50.8938	na	139	0.0719424	10	0.617778
2019	2020-02-19	2	18	5.00833	clear	17.7977	50.8938	na	182	0.318681	58	0.808889
2019	2020-02-19	3	18	5.00833	clear	17.7977	50.8938	na	95	0.505263	48	0.422222
2019	2020-02-19	4	18	5.00833	clear	17.7977	50.8938	na	117	0.136752	16	0.52
2019	2020-02-20	1	7	3.075	clear	12.8111	51.6448	0.428281	122	0.00819672	1	0.542222
2019	2020-02-20	2	7	3.075	clear	12.8111	51.6448	0.428281	182	0.0879121	16	0.808889
2019	2020-02-20	3	7	3.075	clear	12.8111	51.6448	0.428281	93	0.182796	17	0.413333
2019	2020-02-20	4	7	3.075	clear	12.8111	51.6448	0.428281	116	0.224138	26	0.515556
2019	2020-02-20	1	8	1.80833	clear	13.2517	51.0178	0.340256	122	0.0737705	9	0.542222
2019	2020-02-20	2	8	1.80833	clear	13.2517	51.0178	0.340256	182	0.21978	40	0.808889
2019	2020-02-20	3	8	1.80833	clear	13.2517	51.0178	0.340256	93	0.0322581	3	0.413333
2019	2020-02-20	4	8	1.80833	clear	13.2517	51.0178	0.340256	116	0.172414	20	0.515556
2019	2020-02-20	1	9	2.8	clear	13.5267	51.9774	0.252231	122	0.155738	19	0.542222
2019	2020-02-20	2	9	2.8	clear	13.5267	51.9774	0.252231	182	0.0879121	16	0.808889
2019	2020-02-20	3	9	2.8	clear	13.5267	51.9774	0.252231	93	0.387097	36	0.413333
2019	2020-02-20	4	9	2.8	clear	13.5267	51.9774	0.252231	116	0.508621	59	0.515556
2019	2020-02-20	1	10	3.85833	clear	15.5848	50.304	0.331177	122	0.147541	18	0.542222
2019	2020-02-20	2	10	3.85833	clear	15.5848	50.304	0.331177	182	0.236264	43	0.808889
2019	2020-02-20	3	10	3.85833	clear	15.5848	50.304	0.331177	93	0.0322581	3	0.413333
2019	2020-02-20	4	10	3.85833	clear	15.5848	50.304	0.331177	116	0.206897	24	0.515556
2019	2020-02-20	1	11	5.03333	clear	16.6587	48.6449	0.410124	122	0.352459	43	0.542222
2019	2020-02-20	2	11	5.03333	clear	16.6587	48.6449	0.410124	182	0.0549451	10	0.808889
2019	2020-02-20	3	11	5.03333	clear	16.6587	48.6449	0.410124	93	0.333333	31	0.413333
2019	2020-02-20	4	11	5.03333	clear	16.6587	48.6449	0.410124	116	0.12069	14	0.515556
2019	2020-02-20	1	12	7.30833	clear	17.4057	46.4846	0.347368	122	0.0983607	12	0.542222
2019	2020-02-20	2	12	7.30833	clear	17.4057	46.4846	0.347368	182	0.208791	38	0.808889
2019	2020-02-20	3	12	7.30833	clear	17.4057	46.4846	0.347368	93	0.623656	58	0.413333
2019	2020-02-20	4	12	7.30833	clear	17.4057	46.4846	0.347368	116	0.12069	14	0.515556
2019	2020-02-20	1	13	5.25	clear	17.9283	43.4644	0.284612	122	0.0163934	2	0.542222
2019	2020-02-20	2	13	5.25	clear	17.9283	43.4644	0.284612	182	0.153846	28	0.808889
2019	2020-02-20	3	13	5.25	clear	17.9283	43.4644	0.284612	93	0.311828	29	0.413333
2019	2020-02-20	4	13	5.25	clear	17.9283	43.4644	0.284612	116	0.318966	37	0.515556
2019	2020-02-20	1	14	8.23333	cloudy	18.28	43.4015	0.296159	122	0.114754	14	0.542222
2019	2020-02-20	2	14	8.23333	cloudy	18.28	43.4015	0.296159	182	0.0879121	16	0.808889
2019	2020-02-20	3	14	8.23333	cloudy	18.28	43.4015	0.296159	93	0.215054	20	0.413333
2019	2020-02-20	4	14	8.23333	cloudy	18.28	43.4015	0.296159	116	0.301724	35	0.515556
2019	2020-02-20	1	15	5.85833	cloudy	17.626	50.2352	0.307706	122	0.245902	30	0.542222
2019	2020-02-20	2	15	5.85833	cloudy	17.626	50.2352	0.307706	182	0.148352	27	0.808889
2019	2020-02-20	3	15	5.85833	cloudy	17.626	50.2352	0.307706	93	0.16129	15	0.413333
2019	2020-02-20	4	15	5.85833	cloudy	17.626	50.2352	0.307706	116	0.155172	18	0.515556
2019	2020-02-20	1	16	5.56667	partial	16.786	55.9569	0.249744	122	0.155738	19	0.542222
2019	2020-02-20	2	16	5.56667	partial	16.786	55.9569	0.249744	182	0.203297	37	0.808889
2019	2020-02-20	3	16	5.56667	partial	16.786	55.9569	0.249744	93	0.666667	62	0.413333
2019	2020-02-20	4	16	5.56667	partial	16.786	55.9569	0.249744	116	0.310345	36	0.515556
2019	2020-02-20	1	17	7.49167	partial	17.1074	57.5	0.191781	122	0.0327869	4	0.542222
2019	2020-02-20	2	17	7.49167	partial	17.1074	57.5	0.191781	182	0.186813	34	0.808889
2019	2020-02-20	3	17	7.49167	partial	17.1074	57.5	0.191781	93	0.473118	44	0.413333
2019	2020-02-20	4	17	7.49167	partial	17.1074	57.5	0.191781	116	0.241379	28	0.515556
2019	2020-02-20	1	18	6.05833	clear	16.8672	60.1817	0.191781	122	0.418033	51	0.542222
2019	2020-02-20	2	18	6.05833	clear	16.8672	60.1817	0.191781	182	0.296703	54	0.808889
2019	2020-02-20	3	18	6.05833	clear	16.8672	60.1817	0.191781	93	0.172043	16	0.413333
2019	2020-02-20	4	18	6.05833	clear	16.8672	60.1817	0.191781	116	0.612069	71	0.515556
2019	2020-02-22	1	7	4.16667	partial	10.948	59.7168	0.373281	109	0.0183486	2	0.484444
2019	2020-02-22	2	7	4.16667	partial	10.948	59.7168	0.373281	164	0.0487805	8	0.728889
2019	2020-02-22	3	7	4.16667	partial	10.948	59.7168	0.373281	84	0.714286	60	0.373333
2019	2020-02-22	4	7	4.16667	partial	10.948	59.7168	0.373281	116	0.301724	35	0.515556
2019	2020-02-22	1	8	5.05833	clear	11.0437	60.7466	0.335	109	0.155963	17	0.484444
2019	2020-02-22	2	8	5.05833	clear	11.0437	60.7466	0.335	164	0.0609756	10	0.728889
2019	2020-02-22	3	8	5.05833	clear	11.0437	60.7466	0.335	84	0.309524	26	0.373333
2019	2020-02-22	4	8	5.05833	clear	11.0437	60.7466	0.335	116	0.0689655	8	0.515556
2019	2020-02-22	1	9	2.925	partial	12.3887	59.4886	0.296719	109	0.0458716	5	0.484444
2019	2020-02-22	2	9	2.925	partial	12.3887	59.4886	0.296719	164	0.0487805	8	0.728889
2019	2020-02-22	3	9	2.925	partial	12.3887	59.4886	0.296719	84	0	0	0.373333
2019	2020-02-22	4	9	2.925	partial	12.3887	59.4886	0.296719	116	0.112069	13	0.515556
2019	2020-02-22	1	10	6.01667	cloudy	15.0246	49.384	0.190531	109	0	0	0.484444
2019	2020-02-22	2	10	6.01667	cloudy	15.0246	49.384	0.190531	164	0.097561	16	0.728889
2019	2020-02-22	3	10	6.01667	cloudy	15.0246	49.384	0.190531	84	0.285714	24	0.373333
2019	2020-02-22	4	10	6.01667	cloudy	15.0246	49.384	0.190531	116	0.267241	31	0.515556
2019	2020-02-22	1	11	4.19167	cloudy	16.3892	43.4095	0.0843424	109	0.275229	30	0.484444
2019	2020-02-22	2	11	4.19167	cloudy	16.3892	43.4095	0.0843424	164	0.0487805	8	0.728889
2019	2020-02-22	3	11	4.19167	cloudy	16.3892	43.4095	0.0843424	84	0.166667	14	0.373333
2019	2020-02-22	4	11	4.19167	cloudy	16.3892	43.4095	0.0843424	116	0	0	0.515556
2019	2020-02-22	1	12	7.39167	partial	17.0243	41.5291	0.202421	109	0.0183486	2	0.484444
2019	2020-02-22	2	12	7.39167	partial	17.0243	41.5291	0.202421	164	0.146341	24	0.728889
2019	2020-02-22	3	12	7.39167	partial	17.0243	41.5291	0.202421	84	0.595238	50	0.373333
2019	2020-02-22	4	12	7.39167	partial	17.0243	41.5291	0.202421	116	0.301724	35	0.515556
2019	2020-02-22	1	13	5.13333	partial	17.541	39.7704	0.3205	109	0.00917431	1	0.484444
2019	2020-02-22	2	13	5.13333	partial	17.541	39.7704	0.3205	164	0.189024	31	0.728889
2019	2020-02-22	3	13	5.13333	partial	17.541	39.7704	0.3205	84	0.357143	30	0.373333
2019	2020-02-22	4	13	5.13333	partial	17.541	39.7704	0.3205	116	0.258621	30	0.515556
2019	2020-02-22	1	14	8.06667	partial	17.9206	39.1509	0.354277	109	0.321101	35	0.484444
2019	2020-02-22	2	14	8.06667	partial	17.9206	39.1509	0.354277	164	0.20122	33	0.728889
2019	2020-02-22	3	14	8.06667	partial	17.9206	39.1509	0.354277	84	0.25	21	0.373333
2019	2020-02-22	4	14	8.06667	partial	17.9206	39.1509	0.354277	116	0.00862069	1	0.515556
2019	2020-02-22	1	15	6.53636	partial	18.1849	43.8461	0.388053	109	0.201835	22	0.484444
2019	2020-02-22	2	15	6.53636	partial	18.1849	43.8461	0.388053	164	0.182927	30	0.728889
2019	2020-02-22	3	15	6.53636	partial	18.1849	43.8461	0.388053	84	0.52381	44	0.373333
2019	2020-02-22	4	15	6.53636	partial	18.1849	43.8461	0.388053	116	0.206897	24	0.515556
2019	2020-02-22	1	16	7.3	partial	17.6724	53.3332	0.321339	109	0.100917	11	0.484444
2019	2020-02-22	2	16	7.3	partial	17.6724	53.3332	0.321339	164	0.182927	30	0.728889
2019	2020-02-22	3	16	7.3	partial	17.6724	53.3332	0.321339	84	0.190476	16	0.373333
2019	2020-02-22	4	16	7.3	partial	17.6724	53.3332	0.321339	116	0.0603448	7	0.515556
2019	2020-02-22	1	17	7.29167	partial	16.8771	61.3937	0.254625	109	0.284404	31	0.484444
2019	2020-02-22	2	17	7.29167	partial	16.8771	61.3937	0.254625	164	0.109756	18	0.728889
2019	2020-02-22	3	17	7.29167	partial	16.8771	61.3937	0.254625	84	0.535714	45	0.373333
2019	2020-02-22	4	17	7.29167	partial	16.8771	61.3937	0.254625	116	0.275862	32	0.515556
2019	2020-02-22	1	18	5.6	partial	16.4887	63.8013	0.254625	109	0.0825688	9	0.484444
2019	2020-02-22	2	18	5.6	partial	16.4887	63.8013	0.254625	164	0.432927	71	0.728889
2019	2020-02-22	3	18	5.6	partial	16.4887	63.8013	0.254625	84	0.25	21	0.373333
2019	2020-02-22	4	18	5.6	partial	16.4887	63.8013	0.254625	116	0.206897	24	0.515556
2019	2020-02-23	1	7	0.975	clear	12.6189	48.6823	0.266506	107	0.0373832	4	0.475556
2019	2020-02-23	2	7	0.975	clear	12.6189	48.6823	0.266506	160	0	0	0.711111
2019	2020-02-23	3	7	0.975	clear	12.6189	48.6823	0.266506	81	0	0	0.36
2019	2020-02-23	4	7	0.975	clear	12.6189	48.6823	0.266506	111	0.0540541	6	0.493333
2019	2020-02-23	1	8	1.1	clear	13.2246	50.6092	0.284966	107	0.046729	5	0.475556
2019	2020-02-23	2	8	1.1	clear	13.2246	50.6092	0.284966	160	0.14375	23	0.711111
2019	2020-02-23	3	8	1.1	clear	13.2246	50.6092	0.284966	81	0.185185	15	0.36
2019	2020-02-23	4	8	1.1	clear	13.2246	50.6092	0.284966	111	0.324324	36	0.493333
2019	2020-02-23	1	9	0.941667	clear	13.2971	54.3183	0.303425	107	0.439252	47	0.475556
2019	2020-02-23	2	9	0.941667	clear	13.2971	54.3183	0.303425	160	0.01875	3	0.711111
2019	2020-02-23	3	9	0.941667	clear	13.2971	54.3183	0.303425	81	0.148148	12	0.36
2019	2020-02-23	4	9	0.941667	clear	13.2971	54.3183	0.303425	111	0.567568	63	0.493333
2019	2020-02-23	1	10	5.43636	cloudy	13.7641	59.3306	0.359697	107	0.186916	20	0.475556
2019	2020-02-23	2	10	5.43636	cloudy	13.7641	59.3306	0.359697	160	0.10625	17	0.711111
2019	2020-02-23	3	10	5.43636	cloudy	13.7641	59.3306	0.359697	81	0.111111	9	0.36
2019	2020-02-23	4	10	5.43636	cloudy	13.7641	59.3306	0.359697	111	0.225225	25	0.493333
2019	2020-02-23	1	11	5.55833	cloudy	14.6028	59.1126	0.415969	107	0.28972	31	0.475556
2019	2020-02-23	2	11	5.55833	cloudy	14.6028	59.1126	0.415969	160	0.13125	21	0.711111
2019	2020-02-23	3	11	5.55833	cloudy	14.6028	59.1126	0.415969	81	0.197531	16	0.36
2019	2020-02-23	4	11	5.55833	cloudy	14.6028	59.1126	0.415969	111	0	0	0.493333
2019	2020-02-23	1	12	4.91667	partial	14.6532	57.4948	0.310391	107	0.11215	12	0.475556
2019	2020-02-23	2	12	4.91667	partial	14.6532	57.4948	0.310391	160	0.20625	33	0.711111
2019	2020-02-23	3	12	4.91667	partial	14.6532	57.4948	0.310391	81	0	0	0.36
2019	2020-02-23	4	12	4.91667	partial	14.6532	57.4948	0.310391	111	0.117117	13	0.493333
2019	2020-02-23	1	13	9.10833	partial	15.5862	50.9591	0.204812	107	0.196262	21	0.475556
2019	2020-02-23	2	13	9.10833	partial	15.5862	50.9591	0.204812	160	0.0625	10	0.711111
2019	2020-02-23	3	13	9.10833	partial	15.5862	50.9591	0.204812	81	0.185185	15	0.36
2019	2020-02-23	4	13	9.10833	partial	15.5862	50.9591	0.204812	111	0.144144	16	0.493333
2019	2020-02-23	1	14	4.89167	cloudy	16.0503	47.7655	0.217844	107	0.214953	23	0.475556
2019	2020-02-23	2	14	4.89167	cloudy	16.0503	47.7655	0.217844	160	0.3125	50	0.711111
2019	2020-02-23	3	14	4.89167	cloudy	16.0503	47.7655	0.217844	81	0.197531	16	0.36
2019	2020-02-23	4	14	4.89167	cloudy	16.0503	47.7655	0.217844	111	0.279279	31	0.493333
2019	2020-02-23	1	15	10.025	cloudy	15.6867	55.8873	0.230875	107	0.317757	34	0.475556
2019	2020-02-23	2	15	10.025	cloudy	15.6867	55.8873	0.230875	160	0.31875	51	0.711111
2019	2020-02-23	3	15	10.025	cloudy	15.6867	55.8873	0.230875	81	0.395062	32	0.36
2019	2020-02-23	4	15	10.025	cloudy	15.6867	55.8873	0.230875	111	0.0810811	9	0.493333
2019	2020-02-23	1	16	8.31818	cloudy	15.0632	62.4879	0.168828	107	0.0934579	10	0.475556
2019	2020-02-23	2	16	8.31818	cloudy	15.0632	62.4879	0.168828	160	0.24375	39	0.711111
2019	2020-02-23	3	16	8.31818	cloudy	15.0632	62.4879	0.168828	81	0.0617284	5	0.36
2019	2020-02-23	4	16	8.31818	cloudy	15.0632	62.4879	0.168828	111	0.189189	21	0.493333
2019	2020-02-23	1	17	4.19167	cloudy	14.4931	63.7018	0.106781	107	0.214953	23	0.475556
2019	2020-02-23	2	17	4.19167	cloudy	14.4931	63.7018	0.106781	160	0.30625	49	0.711111
2019	2020-02-23	3	17	4.19167	cloudy	14.4931	63.7018	0.106781	81	0.358025	29	0.36
2019	2020-02-23	4	17	4.19167	cloudy	14.4931	63.7018	0.106781	111	0.252252	28	0.493333
2019	2020-02-23	1	18	3.9	cloudy	13.4568	62.5466	0.106781	107	0.046729	5	0.475556
2019	2020-02-23	2	18	3.9	cloudy	13.4568	62.5466	0.106781	160	0.08125	13	0.711111
2019	2020-02-23	3	18	3.9	cloudy	13.4568	62.5466	0.106781	81	0.123457	10	0.36
2019	2020-02-23	4	18	3.9	cloudy	13.4568	62.5466	0.106781	111	0.045045	5	0.493333
2020	2020-02-18	1	7	8.7	clear	14.1376	14.8028	0.397396	16	0	0	0.0711111
2020	2020-02-18	2	7	8.7	clear	14.1376	14.8028	0.397396	13	0	0	0.0577778
2020	2020-02-18	3	7	8.7	clear	14.1376	14.8028	0.397396	12	0	0	0.0533333
2020	2020-02-18	4	7	8.7	clear	14.1376	14.8028	0.397396	10	0	0	0.0444444
2020	2020-02-18	1	8	9.1	clear	15.6967	15.5769	0.273307	16	0	0	0.0711111
2020	2020-02-18	2	8	9.1	clear	15.6967	15.5769	0.273307	13	0	0	0.0577778
2020	2020-02-18	3	8	9.1	clear	15.6967	15.5769	0.273307	12	0	0	0.0533333
2020	2020-02-18	4	8	9.1	clear	15.6967	15.5769	0.273307	10	0	0	0.0444444
2020	2020-02-18	1	9	1.63333	clear	19.3745	13.1696	0.149219	16	0	0	0.0711111
2020	2020-02-18	2	9	1.63333	clear	19.3745	13.1696	0.149219	13	0	0	0.0577778
2020	2020-02-18	3	9	1.63333	clear	19.3745	13.1696	0.149219	12	0	0	0.0533333
2020	2020-02-18	4	9	1.63333	clear	19.3745	13.1696	0.149219	10	0	0	0.0444444
2020	2020-02-18	1	10	1	clear	20.9189	14.0874	0.21556	16	0	0	0.0711111
2020	2020-02-18	2	10	1	clear	20.9189	14.0874	0.21556	13	0	0	0.0577778
2020	2020-02-18	3	10	1	clear	20.9189	14.0874	0.21556	12	0	0	0.0533333
2020	2020-02-18	4	10	1	clear	20.9189	14.0874	0.21556	10	0	0	0.0444444
2020	2020-02-18	1	11	8.96667	clear	21.404	18.887	0.281901	16	0	0	0.0711111
2020	2020-02-18	2	11	8.96667	clear	21.404	18.887	0.281901	13	0	0	0.0577778
2020	2020-02-18	3	11	8.96667	clear	21.404	18.887	0.281901	12	0	0	0.0533333
2020	2020-02-18	4	11	8.96667	clear	21.404	18.887	0.281901	10	0	0	0.0444444
2020	2020-02-18	1	12	9.1	clear	21.8968	20.7684	0.191471	16	0	0	0.0711111
2020	2020-02-18	2	12	9.1	clear	21.8968	20.7684	0.191471	13	0	0	0.0577778
2020	2020-02-18	3	12	9.1	clear	21.8968	20.7684	0.191471	12	0	0	0.0533333
2020	2020-02-18	4	12	9.1	clear	21.8968	20.7684	0.191471	10	0	0	0.0444444
2020	2020-02-18	1	13	8.96667	clear	22.1873	24.0279	0.101042	16	0	0	0.0711111
2020	2020-02-18	2	13	8.96667	clear	22.1873	24.0279	0.101042	13	0	0	0.0577778
2020	2020-02-18	3	13	8.96667	clear	22.1873	24.0279	0.101042	12	0	0	0.0533333
2020	2020-02-18	4	13	8.96667	clear	22.1873	24.0279	0.101042	10	0	0	0.0444444
2020	2020-02-18	1	14	8.8	clear	21.9855	26.4283	0.204232	16	0	0	0.0711111
2020	2020-02-18	2	14	8.8	clear	21.9855	26.4283	0.204232	13	0.0769231	1	0.0577778
2020	2020-02-18	3	14	8.8	clear	21.9855	26.4283	0.204232	12	0	0	0.0533333
2020	2020-02-18	4	14	8.8	clear	21.9855	26.4283	0.204232	10	0	0	0.0444444
2020	2020-02-18	1	15	8.63333	clear	22.1785	27.4089	0.307422	16	0	0	0.0711111
2020	2020-02-18	2	15	8.63333	clear	22.1785	27.4089	0.307422	13	0.307692	4	0.0577778
2020	2020-02-18	3	15	8.63333	clear	22.1785	27.4089	0.307422	12	0	0	0.0533333
2020	2020-02-18	4	15	8.63333	clear	22.1785	27.4089	0.307422	10	0.1	1	0.0444444
2020	2020-02-18	1	16	8.88333	clear	21.7589	29.1241	0.246484	16	0.125	2	0.0711111
2020	2020-02-18	2	16	8.88333	clear	21.7589	29.1241	0.246484	13	0.0769231	1	0.0577778
2020	2020-02-18	3	16	8.88333	clear	21.7589	29.1241	0.246484	12	0.333333	4	0.0533333
2020	2020-02-18	4	16	8.88333	clear	21.7589	29.1241	0.246484	10	0.5	5	0.0444444
2020	2020-02-18	1	17	11.2167	clear	20.9614	30.4641	0.185547	16	0.5625	9	0.0711111
2020	2020-02-18	2	17	11.2167	clear	20.9614	30.4641	0.185547	13	0	0	0.0577778
2020	2020-02-18	3	17	11.2167	clear	20.9614	30.4641	0.185547	12	0	0	0.0533333
2020	2020-02-18	4	17	11.2167	clear	20.9614	30.4641	0.185547	10	0	0	0.0444444
2020	2020-02-18	1	18	6.66667	clear	19.9596	32.1174	0.185547	16	0	0	0.0711111
2020	2020-02-18	2	18	6.66667	clear	19.9596	32.1174	0.185547	13	0.230769	3	0.0577778
2020	2020-02-18	3	18	6.66667	clear	19.9596	32.1174	0.185547	12	0.25	3	0.0533333
2020	2020-02-18	4	18	6.66667	clear	19.9596	32.1174	0.185547	10	0.2	2	0.0444444
2020	2020-02-19	1	7	5.5	clear	14.6623	28.5418	0.963151	14	0	0	0.0622222
2020	2020-02-19	2	7	5.5	clear	14.6623	28.5418	0.963151	12	0	0	0.0533333
2020	2020-02-19	3	7	5.5	clear	14.6623	28.5418	0.963151	10	0	0	0.0444444
2020	2020-02-19	4	7	5.5	clear	14.6623	28.5418	0.963151	9	0	0	0.04
2020	2020-02-19	1	8	2.43333	clear	15.842	25.5454	0.542448	14	0	0	0.0622222
2020	2020-02-19	2	8	2.43333	clear	15.842	25.5454	0.542448	12	0	0	0.0533333
2020	2020-02-19	3	8	2.43333	clear	15.842	25.5454	0.542448	10	0	0	0.0444444
2020	2020-02-19	4	8	2.43333	clear	15.842	25.5454	0.542448	9	0	0	0.04
2020	2020-02-19	1	9	3.63333	clear	18.4902	24.9361	0.121745	14	0	0	0.0622222
2020	2020-02-19	2	9	3.63333	clear	18.4902	24.9361	0.121745	12	0	0	0.0533333
2020	2020-02-19	3	9	3.63333	clear	18.4902	24.9361	0.121745	10	0	0	0.0444444
2020	2020-02-19	4	9	3.63333	clear	18.4902	24.9361	0.121745	9	0	0	0.04
2020	2020-02-19	1	10	3.2	clear	20.722	22.6218	0.202474	14	0	0	0.0622222
2020	2020-02-19	2	10	3.2	clear	20.722	22.6218	0.202474	12	0	0	0.0533333
2020	2020-02-19	3	10	3.2	clear	20.722	22.6218	0.202474	10	0	0	0.0444444
2020	2020-02-19	4	10	3.2	clear	20.722	22.6218	0.202474	9	0	0	0.04
2020	2020-02-19	1	11	6.73333	clear	20.7771	24.2704	0.283203	14	0	0	0.0622222
2020	2020-02-19	2	11	6.73333	clear	20.7771	24.2704	0.283203	12	0	0	0.0533333
2020	2020-02-19	3	11	6.73333	clear	20.7771	24.2704	0.283203	10	0	0	0.0444444
2020	2020-02-19	4	11	6.73333	clear	20.7771	24.2704	0.283203	9	0	0	0.04
2020	2020-02-19	1	12	7.3	clear	20.818	27.4118	0.429362	14	0	0	0.0622222
2020	2020-02-19	2	12	7.3	clear	20.818	27.4118	0.429362	12	0	0	0.0533333
2020	2020-02-19	3	12	7.3	clear	20.818	27.4118	0.429362	10	0	0	0.0444444
2020	2020-02-19	4	12	7.3	clear	20.818	27.4118	0.429362	9	0	0	0.04
2020	2020-02-19	1	13	6.95	clear	20.8628	28.7951	0.575521	14	0	0	0.0622222
2020	2020-02-19	2	13	6.95	clear	20.8628	28.7951	0.575521	12	0	0	0.0533333
2020	2020-02-19	3	13	6.95	clear	20.8628	28.7951	0.575521	10	0	0	0.0444444
2020	2020-02-19	4	13	6.95	clear	20.8628	28.7951	0.575521	9	0	0	0.04
2020	2020-02-19	1	14	7.5	clear	21.443	27.9004	0.390951	14	0	0	0.0622222
2020	2020-02-19	2	14	7.5	clear	21.443	27.9004	0.390951	12	0	0	0.0533333
2020	2020-02-19	3	14	7.5	clear	21.443	27.9004	0.390951	10	0	0	0.0444444
2020	2020-02-19	4	14	7.5	clear	21.443	27.9004	0.390951	9	0	0	0.04
2020	2020-02-19	1	15	2.61667	clear	21.7721	26.7569	0.20638	14	0	0	0.0622222
2020	2020-02-19	2	15	2.61667	clear	21.7721	26.7569	0.20638	12	0	0	0.0533333
2020	2020-02-19	3	15	2.61667	clear	21.7721	26.7569	0.20638	10	0	0	0.0444444
2020	2020-02-19	4	15	2.61667	clear	21.7721	26.7569	0.20638	9	0	0	0.04
2020	2020-02-19	1	16	7.35	clear	21.4313	26.2927	0.311523	14	0	0	0.0622222
2020	2020-02-19	2	16	7.35	clear	21.4313	26.2927	0.311523	12	0	0	0.0533333
2020	2020-02-19	3	16	7.35	clear	21.4313	26.2927	0.311523	10	0	0	0.0444444
2020	2020-02-19	4	16	7.35	clear	21.4313	26.2927	0.311523	9	0	0	0.04
2020	2020-02-19	1	17	3.65	clear	20.6311	28.1994	0.416667	14	0	0	0.0622222
2020	2020-02-19	2	17	3.65	clear	20.6311	28.1994	0.416667	12	0	0	0.0533333
2020	2020-02-19	3	17	3.65	clear	20.6311	28.1994	0.416667	10	0	0	0.0444444
2020	2020-02-19	4	17	3.65	clear	20.6311	28.1994	0.416667	9	0	0	0.04
2020	2020-02-19	1	18	3.63333	clear	19.3461	31.457	0.416667	14	0	0	0.0622222
2020	2020-02-19	2	18	3.63333	clear	19.3461	31.457	0.416667	12	0	0	0.0533333
2020	2020-02-19	3	18	3.63333	clear	19.3461	31.457	0.416667	10	0	0	0.0444444
2020	2020-02-19	4	18	3.63333	clear	19.3461	31.457	0.416667	9	0	0	0.04
2020	2020-02-20	1	7	6.01667	clear	14.3632	28.4109	0.358724	10	0	0	0.0444444
2020	2020-02-20	2	7	6.01667	clear	14.3632	28.4109	0.358724	11	0	0	0.0488889
2020	2020-02-20	3	7	6.01667	clear	14.3632	28.4109	0.358724	8	0	0	0.0355556
2020	2020-02-20	4	7	6.01667	clear	14.3632	28.4109	0.358724	6	0	0	0.0266667
2020	2020-02-20	1	8	5.53333	clear	15.1594	28.6411	0.347005	10	0	0	0.0444444
2020	2020-02-20	2	8	5.53333	clear	15.1594	28.6411	0.347005	11	0	0	0.0488889
2020	2020-02-20	3	8	5.53333	clear	15.1594	28.6411	0.347005	8	0	0	0.0355556
2020	2020-02-20	4	8	5.53333	clear	15.1594	28.6411	0.347005	6	0	0	0.0266667
2020	2020-02-20	1	9	3.56667	clear	18.4998	27.098	0.335286	10	0	0	0.0444444
2020	2020-02-20	2	9	3.56667	clear	18.4998	27.098	0.335286	11	0	0	0.0488889
2020	2020-02-20	3	9	3.56667	clear	18.4998	27.098	0.335286	8	0	0	0.0355556
2020	2020-02-20	4	9	3.56667	clear	18.4998	27.098	0.335286	6	0	0	0.0266667
2020	2020-02-20	1	10	5.28333	clear	20.6638	23.3704	0.455687	10	0	0	0.0444444
2020	2020-02-20	2	10	5.28333	clear	20.6638	23.3704	0.455687	11	0.272727	3	0.0488889
2020	2020-02-20	3	10	5.28333	clear	20.6638	23.3704	0.455687	8	0.75	6	0.0355556
2020	2020-02-20	4	10	5.28333	clear	20.6638	23.3704	0.455687	6	0	0	0.0266667
2020	2020-02-20	1	11	8.03333	clear	21.506	23.2023	0.576087	10	0	0	0.0444444
2020	2020-02-20	2	11	8.03333	clear	21.506	23.2023	0.576087	11	0	0	0.0488889
2020	2020-02-20	3	11	8.03333	clear	21.506	23.2023	0.576087	8	0	0	0.0355556
2020	2020-02-20	4	11	8.03333	clear	21.506	23.2023	0.576087	6	0	0	0.0266667
2020	2020-02-20	1	12	9.8	clear	22.2018	22.847	0.45445	10	0	0	0.0444444
2020	2020-02-20	2	12	9.8	clear	22.2018	22.847	0.45445	11	0	0	0.0488889
2020	2020-02-20	3	12	9.8	clear	22.2018	22.847	0.45445	8	0	0	0.0355556
2020	2020-02-20	4	12	9.8	clear	22.2018	22.847	0.45445	6	0	0	0.0266667
2020	2020-02-20	1	13	6.06667	clear	22.19	23.4913	0.332813	10	0	0	0.0444444
2020	2020-02-20	2	13	6.06667	clear	22.19	23.4913	0.332813	11	0	0	0.0488889
2020	2020-02-20	3	13	6.06667	clear	22.19	23.4913	0.332813	8	0	0	0.0355556
2020	2020-02-20	4	13	6.06667	clear	22.19	23.4913	0.332813	6	0	0	0.0266667
2020	2020-02-20	1	14	8.3	clear	22.0818	24.2417	0.179102	10	0	0	0.0444444
2020	2020-02-20	2	14	8.3	clear	22.0818	24.2417	0.179102	11	0	0	0.0488889
2020	2020-02-20	3	14	8.3	clear	22.0818	24.2417	0.179102	8	0	0	0.0355556
2020	2020-02-20	4	14	8.3	clear	22.0818	24.2417	0.179102	6	0	0	0.0266667
2020	2020-02-20	1	15	6.93333	clear	22.0039	24.4112	0.0253906	10	0	0	0.0444444
2020	2020-02-20	2	15	6.93333	clear	22.0039	24.4112	0.0253906	11	0	0	0.0488889
2020	2020-02-20	3	15	6.93333	clear	22.0039	24.4112	0.0253906	8	0.25	2	0.0355556
2020	2020-02-20	4	15	6.93333	clear	22.0039	24.4112	0.0253906	6	0.666667	4	0.0266667
2020	2020-02-20	1	16	6.73333	clear	21.4959	26.6547	0.174609	10	0.3	3	0.0444444
2020	2020-02-20	2	16	6.73333	clear	21.4959	26.6547	0.174609	11	0.272727	3	0.0488889
2020	2020-02-20	3	16	6.73333	clear	21.4959	26.6547	0.174609	8	0.25	2	0.0355556
2020	2020-02-20	4	16	6.73333	clear	21.4959	26.6547	0.174609	6	1.16667	7	0.0266667
2020	2020-02-20	1	17	5.93333	clear	20.5204	30.5081	0.323828	10	0	0	0.0444444
2020	2020-02-20	2	17	5.93333	clear	20.5204	30.5081	0.323828	11	0	0	0.0488889
2020	2020-02-20	3	17	5.93333	clear	20.5204	30.5081	0.323828	8	0	0	0.0355556
2020	2020-02-20	4	17	5.93333	clear	20.5204	30.5081	0.323828	6	0	0	0.0266667
2020	2020-02-20	1	18	3.35	clear	19.2259	31.8625	0.323828	10	0	0	0.0444444
2020	2020-02-20	2	18	3.35	clear	19.2259	31.8625	0.323828	11	0.363636	4	0.0488889
2020	2020-02-20	3	18	3.35	clear	19.2259	31.8625	0.323828	8	0.375	3	0.0355556
2020	2020-02-20	4	18	3.35	clear	19.2259	31.8625	0.323828	6	0.333333	2	0.0266667
2020	2020-02-21	1	7	3.63333	clear	13.3512	36.3278	0	7	0	0	0.0311111
2020	2020-02-21	2	7	3.63333	clear	13.3512	36.3278	0	9	0	0	0.04
2020	2020-02-21	3	7	3.63333	clear	13.3512	36.3278	0	6	0	0	0.0266667
2020	2020-02-21	4	7	3.63333	clear	13.3512	36.3278	0	6	0	0	0.0266667
2020	2020-02-21	1	8	2.95	clear	14.7717	34.5386	0.0474609	7	0	0	0.0311111
2020	2020-02-21	2	8	2.95	clear	14.7717	34.5386	0.0474609	9	0	0	0.04
2020	2020-02-21	3	8	2.95	clear	14.7717	34.5386	0.0474609	6	0	0	0.0266667
2020	2020-02-21	4	8	2.95	clear	14.7717	34.5386	0.0474609	6	0	0	0.0266667
2020	2020-02-21	1	9	1.88333	clear	17.4399	31.4148	0.0949219	7	0	0	0.0311111
2020	2020-02-21	2	9	1.88333	clear	17.4399	31.4148	0.0949219	9	0	0	0.04
2020	2020-02-21	3	9	1.88333	clear	17.4399	31.4148	0.0949219	6	0	0	0.0266667
2020	2020-02-21	4	9	1.88333	clear	17.4399	31.4148	0.0949219	6	0	0	0.0266667
2020	2020-02-21	1	10	6.08333	clear	20.9271	28.2359	0.111979	7	0	0	0.0311111
2020	2020-02-21	2	10	6.08333	clear	20.9271	28.2359	0.111979	9	0	0	0.04
2020	2020-02-21	3	10	6.08333	clear	20.9271	28.2359	0.111979	6	0	0	0.0266667
2020	2020-02-21	4	10	6.08333	clear	20.9271	28.2359	0.111979	6	0	0	0.0266667
2020	2020-02-21	1	11	5.33333	clear	26.7123	24.281	0.129036	7	0	0	0.0311111
2020	2020-02-21	2	11	5.33333	clear	26.7123	24.281	0.129036	9	0	0	0.04
2020	2020-02-21	3	11	5.33333	clear	26.7123	24.281	0.129036	6	0	0	0.0266667
2020	2020-02-21	4	11	5.33333	clear	26.7123	24.281	0.129036	6	0	0	0.0266667
2020	2020-02-21	1	12	5.91667	clear	28.1388	22.0253	0.129814	7	0	0	0.0311111
2020	2020-02-21	2	12	5.91667	clear	28.1388	22.0253	0.129814	9	0.444444	4	0.04
2020	2020-02-21	3	12	5.91667	clear	28.1388	22.0253	0.129814	6	0.166667	1	0.0266667
2020	2020-02-21	4	12	5.91667	clear	28.1388	22.0253	0.129814	6	0	0	0.0266667
2020	2020-02-21	1	13	3.03333	clear	24.8087	27.9296	0.130592	7	0	0	0.0311111
2020	2020-02-21	2	13	3.03333	clear	24.8087	27.9296	0.130592	9	0.444444	4	0.04
2020	2020-02-21	3	13	3.03333	clear	24.8087	27.9296	0.130592	6	0.333333	2	0.0266667
2020	2020-02-21	4	13	3.03333	clear	24.8087	27.9296	0.130592	6	0	0	0.0266667
2020	2020-02-21	1	14	6.06667	clear	24.4189	28.4725	0.0970018	7	0	0	0.0311111
2020	2020-02-21	2	14	6.06667	clear	24.4189	28.4725	0.0970018	9	0	0	0.04
2020	2020-02-21	3	14	6.06667	clear	24.4189	28.4725	0.0970018	6	0	0	0.0266667
2020	2020-02-21	4	14	6.06667	clear	24.4189	28.4725	0.0970018	6	0	0	0.0266667
2020	2020-02-21	1	15	5.5	clear	24.5569	28.1953	0.0634115	7	0	0	0.0311111
2020	2020-02-21	2	15	5.5	clear	24.5569	28.1953	0.0634115	9	0	0	0.04
2020	2020-02-21	3	15	5.5	clear	24.5569	28.1953	0.0634115	6	1.5	9	0.0266667
2020	2020-02-21	4	15	5.5	clear	24.5569	28.1953	0.0634115	6	0	0	0.0266667
2020	2020-02-21	1	16	4.7	clear	24.4763	29.2597	0.123307	7	0.714286	5	0.0311111
2020	2020-02-21	2	16	4.7	clear	24.4763	29.2597	0.123307	9	0.444444	4	0.04
2020	2020-02-21	3	16	4.7	clear	24.4763	29.2597	0.123307	6	1.16667	7	0.0266667
2020	2020-02-21	4	16	4.7	clear	24.4763	29.2597	0.123307	6	1.16667	7	0.0266667
2020	2020-02-21	1	17	4.15	clear	23.9355	30.7849	0.183203	7	0	0	0.0311111
2020	2020-02-21	2	17	4.15	clear	23.9355	30.7849	0.183203	9	0	0	0.04
2020	2020-02-21	3	17	4.15	clear	23.9355	30.7849	0.183203	6	0	0	0.0266667
2020	2020-02-21	4	17	4.15	clear	23.9355	30.7849	0.183203	6	0	0	0.0266667
2020	2020-02-21	1	18	4.26667	clear	22.5733	32.663	0.183203	7	0	0	0.0311111
2020	2020-02-21	2	18	4.26667	clear	22.5733	32.663	0.183203	9	0	0	0.04
2020	2020-02-21	3	18	4.26667	clear	22.5733	32.663	0.183203	6	0	0	0.0266667
2020	2020-02-21	4	18	4.26667	clear	22.5733	32.663	0.183203	6	0	0	0.0266667
